# Supplementary material for: Sperm capacitation and transcripts levels are altered by in vitro THC exposure
Source: BMC Mol Cell Biol. 2023 Feb 23;24:6. doi: 10.1186/s12860-023-00468-3 (PMC9951432; doi:10.1186/s12860-023-00468-3)
Supplement: Supplementary file 1 — Supplementary Material 1 [file 12860_2023_468_MOESM1_ESM.xls]

## Sheet: Sheet1
Additional File 1. Motility of sperm from a single bull following treatment with therapeutic (low THC) and recreational (mid and high THC) concentrations of THC for 1-, 6-, 12-, and 24-hours categorized by (A) progressive motility, (B) non-progressive motility, and (C) non-motility. 4-5 technical replicates were repeated per timepoint. Error bars represent ± SEM.
