# Supplementary material for: Sperm capacitation and transcripts levels are altered by in vitro THC exposure
Source: BMC Mol Cell Biol. 2023 Feb 23;24:6. doi: 10.1186/s12860-023-00468-3 (PMC9951432; doi:10.1186/s12860-023-00468-3)
Supplement: Supplementary file 2 — Supplementary Material 2 [file 12860_2023_468_MOESM2_ESM.xls]

## Sheet: Sheet1
Additional File 2. Morphology of sperm from a single bull following treatment with therapeutic (low THC) and recreational (mid and high THC) concentrations of THC for 1-, 6-, 12, and 24-hours categorized by percentage of sperm with (A) head defects, (B) neck defects, (C) tail defects, or (D) any abnormality. 4-5 technical replicates were repeated per timepoint. Error bars represent ± SEM.
