# Supplementary material for: Sperm capacitation and transcripts levels are altered by in vitro THC exposure
Source: BMC Mol Cell Biol. 2023 Feb 23;24:6. doi: 10.1186/s12860-023-00468-3 (PMC9951432; doi:10.1186/s12860-023-00468-3)
Supplement: Supplementary file 3 — Supplementary Material 3 [file 12860_2023_468_MOESM3_ESM.xls]

## Sheet: Sheet1
Additional File 3. Baseline sperm characteristics of the four bulls used in the study. Individual (A) sperm motility and (B) sperm morphology of cryopreserved bull sperm immediately after thawing. One technical replicate was assessed for each parameter.
