# Supplementary material for: Sperm capacitation and transcripts levels are altered by in vitro THC exposure
Source: BMC Mol Cell Biol. 2023 Feb 23;24:6. doi: 10.1186/s12860-023-00468-3 (PMC9951432; doi:10.1186/s12860-023-00468-3)
Supplement: Supplementary file 4 — Supplementary Material 4 [file 12860_2023_468_MOESM4_ESM.xls]

## Sheet: Supplementary Table 1
Supplemental Table 1. Differentially expressed genes, fold change, and p-values between the vehicle and low-THC group sperm. Positive fold change values (green) indicate an increase in transcript detection in the THC-treatment group, negative fold change values (red) indicate a decrease.
Vehicle Avg (log2)	Low Avg (log2)	Fold Change	P-val	Gene Symbol
0.55	3.07	5.72	0.0026	LOC782437
1.94	0.73	-2.31	0.0046	LOC782740
0.74	2.09	2.56	0.0008	ARF4; DENND6A
1.8	4.29	5.59	0.0119	ANKRD11; LOC104976835; LOC104972933
3.12	2.11	-2.02	0.0072	ANKRD31
2.09	3.83	3.35	0.0019	LOC782270; LOC100852024; LOC100335469
4	2.64	-2.57	0.0226	B9D1
0.92	2.04	2.17	0.0003	BZW1
3.07	2.06	-2.02	0.0402	BTBD9
2.54	3.67	2.18	0.0451	CSNK2B
1.47	2.61	2.21	0.0016	CSGALNACT2
0.58	2.15	2.97	0.0028	DNAJC8
1.18	2.37	2.28	0.0268	EBPL
4.04	2.74	-2.46	0.0156	FAM71F2
3.44	2.06	-2.6	0.0065	FRRS1
1.12	2.98	3.62	0.0175	GPR65
1.15	3.42	4.82	0.0002	GABARAPL2
1.48	2.89	2.66	0.001	H3F3A
0.55	1.96	2.66	0.0002	LOC616611
1.05	3.31	4.81	0.014	LOC616819
2.32	1.18	-2.2	0.0032	JMJD8
4.17	1.73	-5.45	0.0369	MIR2330
1.2	2.27	2.11	0.0025	MRPS21
0.8	3.26	5.47	0.0087	MRPS36
1.62	2.87	2.38	0.0188	NICN1
0.84	6.06	37.18	0.014	LOC509323
1.78	3.17	2.61	0.0031	LOC510673
1.46	2.63	2.24	0.0013	RDH10
3.02	1.62	-2.63	0.0208	ROPN1L
3.93	2.83	-2.15	0.0491	RPL10
2.02	0.88	-2.21	0.0139	RPL34
3.57	1.24	-5.01	0.0437	SMDT1
0.91	1.99	2.11	0.0368	SLAIN2
2.81	5.85	8.28	0.0452	SENP8; LOC100851477
0.86	2.02	2.23	0.0034	TSPY; LOC785571; LOC786698; LOC100336316; LOC785608
2	3.41	2.66	0.0197	LOC788653
0.8	2.88	4.22	0.0046	LOC100295884
0.64	1.81	2.24	0.0247	ZSCAN12
2.59	3.89	2.48	0.0069	ZNF391

## Sheet: Supplementary Table 2
Supplemental Table 2. Differentially expressed genes, fold change, and p-values between the vehicle and mid-THC group sperm. Positive fold change values (green) indicate an increase in transcript detection in the THC-treatment group, negative fold change values (red) indicate a decrease.
Vehicle Avg (log2)	Mid Avg (log2)	Fold Change	P-val	Gene Symbol
2.43	1.1	-2.52	0.0165	LOC101902860
4.28	2.38	-3.72	0.03	LOC782845
4.93	3.34	-3.02	0.0415	LOC100296205
2.85	1.02	-3.55	0.0167	LOC100295568
3.87	2.24	-3.09	0.0248	ABL1
3.15	1.95	-2.3	0.0423	ACOT7
3.31	2.08	-2.35	0.0097	ADD1
3.43	1.94	-2.8	0.045	AK1
5.64	4.54	-2.14	0.0409	ALMS1
6.84	3.94	-7.48	0.0408	ANKRD9
3.12	1.92	-2.3	0.0029	ANKRD31
3.38	1.74	-3.12	0.0438	LOC101906403; LOC783366; LOC100337090; ANKRD
4.82	3.17	-3.13	0.0218	LOC104971095
6.6	4.57	-4.07	0.0424	APOPT1
4.56	3.06	-2.83	0.0335	AGFG1
2.82	1.47	-2.56	0.0043	DNPEP
2.55	1.17	-2.6	0.0332	ATP5G2
2.65	1.62	-2.04	0.0388	LOC787357
4	2.36	-3.11	0.0097	B9D1
5.79	3.91	-3.7	0.0096	BOLL
1.08	2.13	2.07	0.0449	BPIFB1
0.66	2.45	3.48	0.0269	BEX2
4.71	3.07	-3.12	0.0319	BRCA1
5.03	3.88	-2.22	0.0004	BAZ2B
3.07	1.89	-2.26	0.0219	BTBD9
2.99	1.62	-2.59	0.0188	BUB3
4.07	2.6	-2.77	0.0312	CABP2
4.96	3.88	-2.11	0.0141	CABYR
3.7	2.29	-2.66	0.0451	CALR3
6.43	4.04	-5.24	0.039	CD164L2
2.48	1.23	-2.38	0.0013	CAPRIN1; LOC101909966
4.13	2.65	-2.79	0.0023	CDC14A
4.97	3.91	-2.09	0.0062	CEP152
2.32	1.08	-2.37	0.0332	C8H8orf74
4.08	3.01	-2.1	0.0083	C22H3orf22
4.8	1.46	-10.13	0.0015	C23H6orf25
2.85	1.6	-2.38	0.0105	CFAP221; TMEM177
5.53	3.81	-3.31	0.0124	CMTM2
5.59	3.73	-3.63	0.0221	CDRT4
4.98	3	-3.95	0.0054	CARM1
2.4	1.34	-2.09	0.0183	CCDC181
2.28	1.26	-2.03	0.0054	CHCHD10
4.15	2.65	-2.81	0.0279	CUTC; LOC100851265
5.09	2.79	-4.92	0.0161	CCNK
3.02	2.02	-2.01	0.0298	DBF4
4.3	2.87	-2.7	0.0419	LOC783688
4.98	2.63	-5.11	0.0398	DYNLL1; LOC101905447
4.39	3.1	-2.45	0.0068	EDF1
2.88	1.8	-2.1	0.0166	ERGIC3
4.79	3.4	-2.61	0.0248	EIF4G3
3.27	2.23	-2.05	0.0403	ERI1
5.74	3.33	-5.31	0.0188	FAM71F1
4.04	2.42	-3.06	0.0053	FAM71F2
5.54	3.82	-3.29	0.0149	FAM78A
2.14	1.06	-2.1	0.0094	FAM96B
5.92	4.47	-2.73	0.0161	FAM229B
3.25	2.07	-2.28	0.0178	FBXO3
3.44	1.75	-3.24	0.002	FRRS1
4.94	2.7	-4.72	0.0367	LOC783993
6.39	4.42	-3.9	0.0164	FTL; LOC100850238
3.31	2.22	-2.13	0.0306	FSIP1
6.19	3.3	-7.4	0.0015	FOXJ3
2.9	1.68	-2.34	0.0475	GABBR1
3.69	1.8	-3.72	0.045	GMFG
3.15	1.67	-2.79	0.0001	GPI
3.68	2.26	-2.67	0.0496	GRINA
2.91	1.77	-2.2	0.0076	GGA1
3.63	2.04	-3.01	0.0128	GFER
8.46	5.63	-7.14	0.0402	HSPB9
3.08	1.93	-2.21	0.0228	HHAT
5.47	2.09	-10.37	0.0076	HIST1H2BA
7.86	6.04	-3.53	0.0455	H3F3C
3.84	2.44	-2.63	0.0083	HABP4
3.25	1.41	-3.6	0.0001	INO80C
4.44	3.33	-2.17	0.0006	IGF2
2.74	1.7	-2.06	0.0383	IQCF1
4.94	2.83	-4.31	0.0053	IQCF3
2.32	1.31	-2.02	0.0061	JMJD8
5.15	2.59	-5.87	0.0047	KLHDC3
5.95	3.57	-5.21	0.0112	KIF23
5.26	4.05	-2.31	0.0076	KIF24
5.84	4.67	-2.24	0.0118	LARP1B
6.31	5.14	-2.26	0.0084	LPIN1
2.98	1.73	-2.37	0.0489	MKRN1
4.88	2.78	-4.3	0.0448	LOC782264
4.85	2.63	-4.67	0.0486	MMP1
3.87	2.8	-2.1	0.0365	LOC782159; LOC101909035
3.42	1.79	-3.1	0.017	MT1A
4.92	3.26	-3.16	0.0344	METTL22
2.64	1.62	-2.02	0.0427	MIR33B
4.4	2.67	-3.33	0.048	MIR324
3.86	2.32	-2.91	0.0403	MIR346
3.36	1.73	-3.1	0.0362	MIR2284F
0.64	1.91	2.4	0.0071	MIR2295
3.79	1.57	-4.65	0.0393	MIR2411
6.02	3.98	-4.13	0.0281	MIR2431
6.29	4.16	-4.4	0.0111	MRPL40
2.37	1.16	-2.3	0.0203	MRPS15
5.42	3.11	-4.98	0.0051	MLLT11
2.79	1.66	-2.19	0.0031	MYL6
5.36	2.56	-6.99	0.0136	NDUFA9
4.32	2.3	-4.06	0.0297	NDUFS8
3.34	2.25	-2.13	0.0234	NOXO1
4.69	2.94	-3.36	0.0366	NABP1
1.84	3.03	2.29	0.006	NCL
5.43	4.34	-2.14	0.0245	NUP50
4.48	3.24	-2.36	0.0446	LOC515619
3.59	2.07	-2.87	0.0402	OR4D11
3.66	2.35	-2.47	0.0247	ORAI2
4.31	3.05	-2.4	0.0076	OAZ1
4.17	2.75	-2.68	0.0178	OS9
4.73	2.31	-5.37	0.0112	OTUB1
3.9	2.36	-2.91	0.0194	PRDX5
3.76	2.33	-2.68	0.011	PHOSPHO1
4.17	2.34	-3.58	0.021	PTDSS2
5.3	3.84	-2.77	0.0134	PGAM2
4.67	3.53	-2.21	0.0202	PIM1
2.64	1.63	-2.02	0.0209	GALNTL6
0.82	1.83	2	0.0032	PRDM7; LOC783410; LOC100851938
4.97	2.74	-4.69	0.0431	PAM16
7.43	6.26	-2.25	0.0145	PRM3; LOC101910115
4.65	2.25	-5.26	0.0055	PKIB
2.98	1.83	-2.22	0.009	PACSIN3
4.71	3.03	-3.21	0.0141	LOC617154
3.45	2.04	-2.65	0.0293	PPP1R16A
3.51	1.91	-3.03	0.0343	PDHA2
3.53	2.19	-2.54	0.0261	QTRT1
5.43	3.91	-2.88	0.0068	REEP2
4.21	2.37	-3.57	0.0455	RIIAD1
5.26	3.11	-4.45	0.0069	ARHGAP26
3.02	1.5	-2.86	0.0141	ROPN1L
3.19	1.77	-2.67	0.0231	RNASEH1
2.83	1.37	-2.75	0.0339	RNASEH2C
6.08	4.48	-3.02	0.014	RPL29
6.53	1.75	-27.47	3e-06	RPL31
2.97	1.07	-3.72	0.0181	RPL37
5.31	2.96	-5.12	0.0122	RPS18
4.39	3.27	-2.18	0.0054	RPS28
4.82	3.15	-3.19	0.0069	LOC786914
4.29	2.71	-2.99	0.0465	RNF4
5.22	3.29	-3.81	0.0472	RBM38
3.24	1.85	-2.63	0.0018	LOC100298880
3.05	1.79	-2.4	0.0388	SAG
2.26	1.21	-2.07	0.0026	SAFB
2.09	1.04	-2.07	0.0019	SGK1
5	2.77	-4.66	0.0179	SCMH1
0.94	2.22	2.43	0.0262	SVIP
2.6	1.58	-2.03	0.0141	SLC6A6
3.06	1.97	-2.13	0.0111	SLC36A3
3.61	1.21	-5.27	0.0404	SLC46A3
4.51	3.49	-2.03	0.0361	SMOC2
4.41	2.57	-3.58	0.0101	SPOCK1
3.87	2.49	-2.6	0.0219	SPACA7
6.22	3.39	-7.12	0.0174	SPATA6
5.58	4.57	-2.02	0.0273	LOC101903343
3.75	2.51	-2.36	0.0234	STPG1
6.9	4.16	-6.65	0.0176	SF3B1
4.03	2.41	-3.07	0.0342	SAXO1
4.56	3.12	-2.72	0.0313	STARD10
2.65	1.47	-2.26	0.0334	SMARCC1; LOC101903046; LOC101910170
4.17	2.46	-3.28	0.04	STX8
6.25	4.23	-4.06	0.016	LOC784038; H1FNT
6.27	4.29	3.94	0.0138	LOC784038; H1FNT
4.18	2.91	-2.41	0.0355	THAP4
5.56	4.11	-2.74	0.0418	THEG
4.14	1.86	-4.85	0.0157	TECR
2.66	1.64	-2.03	0.0317	TAGLN2
6.21	4.4	-3.51	0.0473	TRPM3
6.75	4.29	-5.52	0.0133	TNP1
5.49	3.58	-3.77	0.0092	TNP2; LOC101910083
2.82	1.49	-2.51	0.0191	TMCO5A
5.88	3.63	-4.77	0.0061	TMEM189
3.87	2.78	-2.13	0.0351	TMEM191C
2.76	1.19	-2.97	0.0491	TMEM259
3.48	2.36	-2.17	0.0054	TMEFF1
4.55	2.75	-3.47	0.0383	TPI1
1.02	2.14	2.17	0.0379	TRIM50
4.81	3.49	-2.51	0.0393	TSACC
6.29	4.18	-4.31	0.0396	YWHAZ
2.23	1.17	-2.08	0.0172	UBA6
5.13	3.84	-2.45	0.0221	LOC528329
3.17	1.88	-2.44	0.0473	LOC100335899
6.28	4.65	-3.09	0.0113	LOC100336249; LOC100850810
4.69	2.95	-3.32	0.0125	LOC100337507
5.41	2.5	-7.49	0.0321	LOC100851174
4.93	3.46	-2.76	0.0023	LOC104969176
6.19	4	-4.56	0.0248	MGC137055
3.5	1.05	-5.48	0.0489	LOC101907000
4.82	3.12	-3.24	0.0471	VRK3
2.49	1.48	-2.02	0.0166	VAMP2
2.52	1.03	-2.8	0.0004	LOC101904667
5.22	3.84	-2.61	0.0237	WBP2NL
6.96	5.12	-3.58	0.0351	YPEL2
3.76	2.21	-2.92	0.031	LOC781423
2.84	1.71	-2.19	0.0358	ZNF621
4.88	2.71	-4.49	0.043	ZBBX

## Sheet: Supplementary Table 3
Supplemental Table 3. Differentially expressed genes, fold change, and p-values between the vehicle and high-THC group sperm. Positive fold change values (green) indicate an increase in transcript detection in the THC-treatment group, negative fold change values (red) indicate a decrease.
Vehicle Avg (log2)	High Avg (log2)	Fold Change	P-val	Gene Symbol
2.85	1.16	-3.21	0.0241	LOC100295568
5.35	4.32	-2.04	0.0346	ACTRT2
3.12	1.73	-2.64	0.0011	ANKRD31
2.82	1.82	-2	0.0194	DNPEP
4	2.72	-2.43	0.0294	B9D1
2.32	1.02	-2.46	0.028	C8H8orf74
1.42	3.18	-2.46	0.0498	CCDC169; SOHLH2
6.19	4.61	-2.98	0.0329	FOXJ3
2.2	0.66	-2.91	0.0484	GSTM1
2.68	1.66	-2.03	0.0011	GDPD4; LOC101905606
1.8	2.9	2.15	0.0058	LOC782601
1.44	2.76	2.5	0.0025	KIR3DS1; LOC100335650; LOC104968816; LOC100335643
0.45	1.49	2.06	0.0284	LOC100336971
1.96	3.07	2.17	0.005	LYPD4
3.79	1.56	-4.69	0.0385	MIR2411
5.42	4	-2.68	0.047	MLLT11
1.13	2.33	2.3	0.013	LOC618124
3.05	1.53	-2.88	0.0192	OR51T1; LOC788825; LOC100851628
5.51	4.48	-2.04	0.0217	ODF1
3.02	1.77	-2.36	0.0339	ROPN1L
3.93	2.76	-2.26	0.0384	RPL10
4.36	2.17	-4.57	4e-05	RPL10A
2.97	1.27	-3.24	0.0291	RPL37
3.29	1.84	-2.74	0.0174	RPS11
2.43	1.01	-2.67	0.0325	LOC539005
2.3	1.25	-2.06	0.0473	SEPW1
2.09	0.93	-2.23	0.001	SGK1
3.06	1.75	-2.47	0.0043	SLC36A3
3.1	1.9	-2.29	0.035	LOC613867
2.62	5.39	6.79	0.0084	UBB
3.5	1.06	-5.44	0.0497	LOC101907000
2.49	1.47	-2.03	0.0162	VAMP2
1.54	2.68	2.21	0.0042	LOC100851595
